# Supplementary material for: Genomic Insight into the Mobility of Antibiotic Resistance Genes in Multidrug-Resistant Escherichia coli Isolated from Dewatered Sludge Cakes
Source: Antibiotics (Basel). 2026 Apr 1;15(4):364. doi: 10.3390/antibiotics15040364 (PMC13113784; doi:10.3390/antibiotics15040364)
Supplement: Supplementary file 1 [file antibiotics-15-00364-s001.zip › Supplementary Table S1.xlsx]

## Sheet: ARG_Statistical_Analysis_Result
Localization	Antibiotic Resistance Gene	p-value	Adjusted p-value
Total	Total	0.0854382	0.4091
	Aminocoumarin	Constant value
	Aminoglycoside	0.265734	0.531469
	Beta-lactam	0.379544	0.664201
	Diaminopyrimidine	0.187118	0.531469
	Disinfecting agents and antiseptics	0.0400394	0.4091
	Fluoroquinolone	0.500895	0.701252
	MDR	0.759205	0.817605
	MLS	0.0876644	0.4091
	Nitroimidazole	Constant value
	Nucleoside	0.626004	0.795791
	Peptide	0.888419	0.888419
	Phenicol	0.2656	0.531469
	Phosphonic acid	0.457021	0.701252
	Sulfonamide	0.682106	0.795791
	Tetracycline	0.230483	0.531469
Chromosome	Total	0.343075	0.849691
	Aminocoumarin	Constant value
	Aminoglycoside	0.323883	0.849691
	Beta-lactam	0.495777	0.849691
	Diaminopyrimidine	0.669151	0.849691
	Disinfecting agents and antiseptics	0.00018666	0.00261323
	Fluoroquinolone	0.138078	0.849691
	MDR	0.759205	0.849691
	MLS	0.724681	0.849691
	Nitroimidazole	Constant value
	Nucleoside	0.626004	0.849691
	Peptide	0.830933	0.849691
	Phenicol	0.626004	0.849691
	Phosphonic acid	0.457021	0.849691
	Sulfonamide	0.193059	0.849691
	Tetracycline	0.849691	0.849691
Plasmid	Total	0.651268	0.896374
	Aminoglycoside	0.76791	0.896374
	Beta-lactam	0.896374	0.896374
	Diaminopyrimidine	0.218748	0.601557
	Disinfecting agents and antiseptics	0.843312	0.896374
	Fluoroquinolone	0.819455	0.896374
	MLS	0.141829	0.601557
	Peptide	0.762369	0.896374
	Phenicol	0.171312	0.601557
	Sulfonamide	0.441845	0.896374
	Tetracycline	0.0693331	0.601557
