# Supplementary material for: Genomic Insight into the Mobility of Antibiotic Resistance Genes in Multidrug-Resistant Escherichia coli Isolated from Dewatered Sludge Cakes
Source: Antibiotics (Basel). 2026 Apr 1;15(4):364. doi: 10.3390/antibiotics15040364 (PMC13113784; doi:10.3390/antibiotics15040364)
Supplement: Supplementary file 1 [file antibiotics-15-00364-s001.zip › Supplementary Table S2.xlsx]

## Sheet: compare_protein_sequence_with_A
No.	Gene	Drug Class	Resistance Mechanism	Protein Length (aa)	Sample ID	Identity (%)	Mismatches	Observed Substitutions	Known Resistance Markers (CARD)
1	Ecol_cyaA_FOF	Phosphonic acid	Antibiotic target alteration	848	DH1_JAN1_EC17	99.88	1	N142S	S352T
					DH1_JAN2_EC13	99.88	1	N142S	S352T
					DH1_JAN3_EC10	99.29	6	N142S; A349E; S352T; S356K; G359E; E362D	S352T
					DH2_JAN2_EC21	99.88	1	N142S	S352T
					DH2_JAN2_EC37	99.88	1	N142S	S352T
2	Ecol_fabG_TRC	Disinfecting agents and antiseptics	Antibiotic target alteration	244	DH1_JAN3_EC10	99.59	1	R129C	Y151V
					DH2_JAN2_EC21	99.59	1	N2S	Y151V
3	Ecol_fabI_MULT	Isoniazid-like; disinfecting agents and antiseptics	Antibiotic target alteration	262	DH2_JAN2_EC21	99.24	2	A69T; G79A	G93V; G93A; G93S; M159T; F203C; F203L; F203V; F203A
4	Ecol_gyrA_FLO	Fluoroquinolone	Antibiotic target alteration	875	DH1_JAN1_EC17	99.77	2	S83L; D87N	A67S; G81C; S83L,D87N; S83I; S83L,D87Y; S83W; S83L; A84P; D87Y
					DH1_JAN2_EC13	99.77	2	S83L; D87N	A67S; G81C; S83L,D87N; S83I; S83L,D87Y; S83W; S83L; A84P; D87Y
					DH1_JAN3_EC10	99.89	1	A863V	A67S; G81C; S83L,D87N; S83I; S83L,D87Y; S83W; S83L; A84P; D87Y
				871	DH2_JAN2_EC21	99.54	4	D678E; substantial variation in the 3′-terminal region†	A67S; G81C; S83L,D87N; S83I; S83L,D87Y; S83W; S83L; A84P; D87Y
5	Ecol_gyrB_AMU	Aminocoumarin	Antibiotic target alteration	804	DH1_JAN3_EC10	99.75	2	S492N; A618T	R136H; R136C; R136S; R136E; R136L; R136G; R136I
6	Ecol_nfsA_NIT	Nitrofuran	Antibiotic target alteration	240	DH1_JAN1_EC17	98.33	4	E24D; R27C; I117T; G187D	R15C; S33R; Q44Ter; G131D; R133S; K141Ter; R203C; R203L; E233Ter
					DH1_JAN3_EC10	99.17	2	I117T; G187D	R15C; S33R; Q44Ter; G131D; R133S; K141Ter; R203C; R203L; E233Ter
					DH2_JAN2_EC21	97.92	5	E58D; I117T; K141E; S180N; G187D	R15C; S33R; Q44Ter; G131D; R133S; K141Ter; R203C; R203L; E233Ter
7	Ecol_nfsB_NIT	Nitrofuran	Antibiotic target alteration	217	DH1_JAN1_EC17	99.08	2	M75I; V93A	F84S; W94Ter; E137Ter; G192S; G192D
					DH1_JAN2_EC13	98.62	3	G66D; M75I; V93A	F84S; W94Ter; E137Ter; G192S; G192D
					DH1_JAN3_EC10	99.08	2	H11Y; V93A	F84S; W94Ter; E137Ter; G192S; G192D
					DH2_JAN2_EC21	98.16	4	G66D; V93A; E137Q; A174E	F84S; W94Ter; E137Ter; G192S; G192D
					DH2_JAN2_EC37	99.08	2	M75I; V93A	F84S; W94Ter; E137Ter; G192S; G192D
8	Ecol_ompF_BLA	Beta-lactam	Reduced permeability to antibiotic	362	DH2_JAN2_EC21	99.72	1	T269I	G141D; G141E; R154A; R154D
9	Ecol_parC_FLO	Fluoroquinolone	Antibiotic target alteration	752	DH1_JAN1_EC17	99.87	1	S80I	S80I; E84G
					DH1_JAN2_EC13	99.87	1	S80I	S80I; E84G
					DH1_JAN3_EC10	99.87	1	D475E	S80I; E84G
					DH2_JAN2_EC21	99.87	1	D475E	S80I; E84G
10	Ecol_parE_FLO	Fluoroquinolone	Antibiotic target alteration	630	DH1_JAN1_EC17	99.84	1	S458A	D476N
					DH1_JAN3_EC10	99.84	1	G134S	D477N
11	Ecol_PBP3_BLA	Beta-lactam	Antibiotic target alteration	588	DH1_JAN3_EC10	99.66	2	D149E; I332V	N330_R335insTIPY
12	Ecol_PtsI_FOF	Phosphonic acid	Antibiotic target alteration	575	DH1_JAN1_EC17	99.83	1	R367K	V25I
					DH1_JAN2_EC13	99.83	1	R367K	V25I
					DH1_JAN3_EC10	99.83	1	R367K	V25I
					DH2_JAN2_EC21	99.83	1	R367K	V25I
					DH2_JAN2_EC37	99.83	1	R367K	V25I
13	Ecol_uhpA_FOF	Phosphonic acid	Antibiotic target alteration	196	DH2_JAN2_EC21	99.49	1	R190H	G97D
14	Ecol_UhpT_FOF	Phosphonic acid	Antibiotic target alteration	463	DH1_JAN1_EC17	99.78	1	E350Q	E350Q
					DH1_JAN3_EC10	99.78	1	E350Q	E350Q
					DH2_JAN2_EC21	99.78	1	E350Q	E350Q
15	Sent_soxR_MULT	Multidrug resistance	Antibiotic efflux; Antibiotic target alteration	152	DH1_JAN1_EC17	96.05	6	S5L; L8I; D75E; I79V; H142E; 151insEQ; D152N	R20H; G121D
					DH1_JAN2_EC13	96.05	6	S5L; L8I; D75E; I79V; H142E; 151insEQ; D152N	R20H; G121D
					DH2_JAN2_EC37	96.05	6	S5L; L8I; D75E; I79V; H142E; 151insEQ; D152N	R20H; G121D
16	Sent_soxS_MULT	Multidrug resistance	Reduced permeability to antibiotic; antibiotic efflux; antibiotic target alteration	107	DH1_JAN1_EC17	95.33	5	Q5K; T9D; E12A; E52D; E95Q	E52K
					DH1_JAN2_EC13	95.33	5	Q5K; T9D; E12A; E52D; E95Q	E52K
					DH1_JAN3_EC10	95.33	5	Q5K; T9D; E12A; E52D; E95Q	E52K
					DH2_JAN2_EC21	95.33	5	Q5K; T9D; E12A; E52D; E95Q	E52K
					DH2_JAN2_EC37	95.33	5	Q5K; T9D; E12A; E52D; E95Q	E52K
† See Supplementary Figure S1-(A) for details.
