# Supplementary material for: Genomic Insight into the Mobility of Antibiotic Resistance Genes in Multidrug-Resistant Escherichia coli Isolated from Dewatered Sludge Cakes
Source: Antibiotics (Basel). 2026 Apr 1;15(4):364. doi: 10.3390/antibiotics15040364 (PMC13113784; doi:10.3390/antibiotics15040364)
Supplement: Supplementary file 1 [file antibiotics-15-00364-s001.zip › Supplementary Table S3.xlsx]

## Sheet: Supplementary_PlasmidContigs_wi
SampleID	Contig ID	Contig length (bp)	Mobility	Inc replicon	Inc family	ARGs on contig
DH1_JAN1_EC17	NODE 23	46163	conjugative plasmid	IncFII	IncF	None detected
	NODE 28	27728	non-mobilizable plasmid	IncFIA	IncF	None detected
	NODE 32	10888	non-mobilizable plasmid	IncFIB(AP001918)	IncF	None detected
	NODE 46	2182	non-mobilizable plasmid	IncQ1	IncQ	None detected
DH1_JAN2_EC13	NODE 32	24175	conjugative plasmid	IncFII(pEH01)	IncF	None detected
	NODE 43	7621	non-mobilizable plasmid	IncFII	IncF	None detected
	NODE 45	6481	non-mobilizable plasmid	IncFIC(FII)	IncF	None detected
	NODE 51	4880	non-mobilizable plasmid	IncFIB(AP001918)	IncF	None detected
DH1_JAN3_EC10	NODE 118	349	chromosome	Col156	Col156	None detected
	NODE 139	232	chromosome	Col156	Col156	None detected
	NODE 32	58550	conjugative plasmid	IncI2(Delta)	IncI	None detected
	NODE 72	4540	non-mobilizable plasmid	IncQ1	IncQ	APH(6)-Id; APH(3'')-Ib; sul2
	NODE 73	4306	mobilizable plasmid	Col156	Col156	None detected
	NODE 79	3277	mobilizable plasmid	ColpEC648	ColpEC648	None detected
	NODE 85	1583	chromosome	Col(MG828)	Col(MG828)	None detected
	NODE 86	1385	chromosome	Col(KPHS6)	Col(KPHS6)	None detected
DH2_JAN2_EC21	NODE 18	110043	non-mobilizable plasmid	IncFIB(H89-PhagePlasmid)	IncF	None detected
	NODE 24	47199	conjugative plasmid	IncFII(K)	IncF	None detected
	NODE 27	34976	chromosome	IncFIA(HI1)	IncF	QnrS1; TEM-1; CTX-M-15
DH2_JAN2_EC37	NODE 26	44190	conjugative plasmid	IncFII(pHN7A8)	IncF	tet(A); QnrS1
GCA_025750775	JAOWSK010000056	4390	chromosome	Col(pHAD28)	Col(pHAD28)	None detected
	JAOWSK010000080	4256	mobilizable plasmid	Col3M	Col3M	QnrD1
	JAOWSK010000125	8319	non-mobilizable plasmid	IncR	IncR	None detected
	JAOWSK010000131	3492	chromosome	Col440I	Col440I	None detected
	JAOWSK010000185	5709	non-mobilizable plasmid	IncX1	IncX	None detected
GCA_025750815	JAOWSQ010000083	9104	non-mobilizable plasmid	IncFIB(K)	IncF	None detected
	JAOWSQ010000093	5317	mobilizable plasmid	Col156	Col156	None detected
	JAOWSQ010000094	4365	mobilizable plasmid	Col156	Col156	None detected
GCA_025750845	JAOWRR010000038	18115	non-mobilizable plasmid	IncFIA	IncF	None detected
	JAOWRR010000056	33219	conjugative plasmid	IncFIC(FII)	IncF	TEM-1; APH(6)-Id; APH(3'')-Ib; sul2
	JAOWRR010000067	23222	mobilizable plasmid	IncFIB(AP001918)	IncF	None detected
	JAOWRR010000105	1439	chromosome	Col(MG828)	Col(MG828)	None detected
GCA_025750875	JAOWSF010000043	5311	non-mobilizable plasmid	IncFIB(AP001918)	IncF	None detected
	JAOWSF010000089	17800	non-mobilizable plasmid	IncFII	IncF	None detected
	JAOWSF010000151	6501	non-mobilizable plasmid	IncI1-I(Alpha)	IncI	None detected
GCA_025750935	JAOWRP010000007	5673	mobilizable plasmid	Col156	Col156	None detected
	JAOWRP010000022	5746	mobilizable plasmid	ColRNAI	ColRNAI	None detected
	JAOWRP010000067	35740	conjugative plasmid	IncFII	IncF	None detected
	JAOWRP010000121	28436	non-mobilizable plasmid	IncB/O/K/Z	IncB/O/K/Z	None detected
	JAOWRP010000142	2109	non-mobilizable plasmid	IncX1	IncX	None detected
	JAOWRP010000152	1548	mobilizable plasmid	Col(MG828)	Col(MG828)	None detected
	JAOWRP010000182	8399	non-mobilizable plasmid	IncFIB(AP001918)	IncF	None detected
GCA_025751045	JAOWRW010000015	17799	non-mobilizable plasmid	IncFII	IncF	None detected
	JAOWRW010000020	6408	non-mobilizable plasmid	IncI1-I(Alpha)	IncI	None detected
	JAOWRW010000065	5129	non-mobilizable plasmid	IncFIB(AP001918)	IncF	None detected
GCA_025751095	JAOWRQ010000115	41167	conjugative plasmid	IncFIC(FII)	IncF	sul2; APH(3'')-Ib; APH(6)-Id; TEM-1
	JAOWRQ010000117	18115	non-mobilizable plasmid	IncFIA	IncF	None detected
	JAOWRQ010000155	25285	mobilizable plasmid	IncFIB(AP001918)	IncF	None detected
	JAOWRQ010000156	1474	chromosome	Col(MG828)	Col(MG828)	None detected
GCA_025751155	JAOWSA010000012	49525	non-mobilizable plasmid	IncFIB(AP001918);IncFII(pHN7A8)	IncF	None detected
	JAOWSA010000034	8840	non-mobilizable plasmid	IncFII(pHN7A8)	IncF	None detected
GCA_025751235	JAOWRZ010000013	82700	conjugative plasmid	IncFII(pSE11)	IncF	None detected
	JAOWRZ010000071	2089	non-mobilizable plasmid	Col(BS512)	Col(BS512)	None detected
GCA_025751245	JAOWSI010000014	21590	non-mobilizable plasmid	IncFIB(AP001918)	IncF	None detected
	JAOWSI010000040	52746	conjugative plasmid	IncC	IncC	None detected
	JAOWSI010000047	5121	mobilizable plasmid	Col156	Col156	None detected
	JAOWSI010000111	34149	conjugative plasmid	IncI2(Delta)	IncI	None detected
	JAOWSI010000145	4707	non-mobilizable plasmid	IncFII(pSE11)	IncF	None detected
	JAOWSI010000147	3985	non-mobilizable plasmid	IncFIC(FII)	IncF	None detected
GCA_025751255	JAOWRU010000021	60194	non-mobilizable plasmid	IncFIB(AP001918)	IncF	dfrA5
	JAOWRU010000038	4424	non-mobilizable plasmid	IncQ1	IncQ	APH(6)-Id; APH(3'')-Ib; sul2
	JAOWRU010000040	64691	conjugative plasmid	IncFII	IncF	None detected
GCA_025751355	JAOWSC010000064	32587	chromosome	IncI1-I(Alpha)	IncI	None detected
	JAOWSC010000079	17511	chromosome	IncFII(pCoo)	IncF	TEM-1; mphA; Mrx
	JAOWSC010000093	39010	mobilizable plasmid	IncFIB(AP001918);IncFII(pCoo)	IncF	None detected
GCA_025751375	JAOWSD010000011	4715	mobilizable plasmid	Col(pHAD28)	Col(pHAD28)	None detected
	JAOWSD010000064	4525	non-mobilizable plasmid	IncFIB(AP001918)	IncF	None detected
	JAOWSD010000083	44227	non-mobilizable plasmid	IncI1-I(Alpha)	IncI	TEM-1; cmlA6; aadA
GCA_025751395	JAOWSE010000083	8379	mobilizable plasmid	Col(pHAD28)	Col(pHAD28)	tet(A); APH(6)-Id; APH(3'')-Ib; sul2
	JAOWSE010000085	3235	non-mobilizable plasmid	IncFIB(AP001918)	IncF	None detected
GCA_025754055	JAOWST010000036	28800	non-mobilizable plasmid	IncFIB(AP001918)	IncF	None detected
	JAOWST010000060	57949	conjugative plasmid	IncFII	IncF	None detected
GCA_025754075	JAOWSS010000081	4438	conjugative plasmid	Col(MG828)	Col(MG828)	None detected
	JAOWSS010000086	34929	non-mobilizable plasmid	p0111	p0111	None detected
	JAOWSS010000096	1407	non-mobilizable plasmid	Col(MG828)	Col(MG828)	None detected
	JAOWSS010000128	1720	non-mobilizable plasmid	Col(MG828)	Col(MG828)	None detected
	JAOWSS010000251	2621	non-mobilizable plasmid	IncFII(29)	IncF	None detected
	JAOWSS010000252	1552	non-mobilizable plasmid	IncFII(pRSB107)	IncF	None detected
	JAOWSS010000374	286	chromosome	Col(MG828)	Col(MG828)	None detected
GCA_042706065	DAXKJL010000028	52724	conjugative plasmid	IncFII	IncF	None detected
	DAXKJL010000032	35125	chromosome	IncFIB(AP001918)	IncF	None detected
GCA_045004655	DBBUSX010000025	68405	conjugative plasmid	IncFII(pHN7A8)	IncF	None detected
	DBBUSX010000090	11977	mobilizable plasmid	IncFII	IncF	None detected
	DBBUSX010000127	4455	non-mobilizable plasmid	IncB/O/K/Z	IncB/O/K/Z	None detected
	DBBUSX010000145	3016	chromosome	Col156	Col156	None detected
	DBBUSX010000149	2618	non-mobilizable plasmid	IncB/O/K/Z	IncB/O/K/Z	None detected
	DBBUSX010000155	2259	non-mobilizable plasmid	IncFIC(FII)	IncF	None detected
GCA_045004695	DBBUSY010000026	77357	conjugative plasmid	IncB/O/K/Z	IncB/O/K/Z	sul2; dfrA14; TEM-1
	DBBUSY010000054	11641	mobilizable plasmid	IncFII	IncF	None detected
	DBBUSY010000077	2990	chromosome	Col156	Col156	None detected
	DBBUSY010000086	2207	non-mobilizable plasmid	IncFIC(FII)	IncF	None detected
GCA_045004715	DBBUTA010000074	20335	non-mobilizable plasmid	IncB/O/K/Z	IncB/O/K/Z	None detected
	DBBUTA010000148	9858	conjugative plasmid	IncFII	IncF	None detected
GCA_045004755	DBBUTC010000015	56361	conjugative plasmid	IncB/O/K/Z	IncB/O/K/Z	sul2
	DBBUTC010000148	9858	conjugative plasmid	IncFII	IncF	None detected
GCA_045004815	DBBUTF010000121	10867	mobilizable plasmid	IncQ1	IncQ	sul2; tet(A); APH(6)-Id
	DBBUTF010000203	4062	mobilizable plasmid	ColpEC648	ColpEC648	None detected
	DBBUTF010000211	3634	non-mobilizable plasmid	IncFII	IncF	None detected
	DBBUTF010000359	10907	mobilizable plasmid	IncQ1	IncQ	tet(A); sul2; APH(3'')-Ib; APH(6)-Id
GCA_045005105	DBBUTQ010000034	37282	conjugative plasmid	IncFII	IncF	None detected
	DBBUTQ010000043	21298	chromosome	IncFII(pSE11)	IncF	None detected
GCA_045005205	DBBUTX010000040	42111	conjugative plasmid	IncFII(pHN7A8)	IncF	None detected
	DBBUTX010000078	13677	mobilizable plasmid	IncFII	IncF	None detected
	DBBUTX010000095	7410	non-mobilizable plasmid	IncB/O/K/Z	IncB/O/K/Z	None detected
	DBBUTX010000132	3105	chromosome	Col(pHAD28)	Col(pHAD28)	None detected
GCA_045005395	DBBUUC010000027	23781	non-mobilizable plasmid	IncI1-I(Alpha)	IncI	None detected
	DBBUUC010000294	5217	mobilizable plasmid	ColRNAI	ColRNAI	None detected
	DBBUUC010000329	4438	mobilizable plasmid	Col(pHAD28)	Col(pHAD28)	None detected
	DBBUUC010000348	4038	chromosome	IncFII(pCoo)	IncF	None detected
	DBBUUC010000371	3640	non-mobilizable plasmid	IncFII(pCoo)	IncF	None detected
GCA_045005475	DBBUUG010000082	15648	non-mobilizable plasmid	IncR	IncR	None detected
	DBBUUG010000095	9580	mobilizable plasmid	ColE10	ColE10	None detected
	DBBUUG010000112	6671	non-mobilizable plasmid	IncI2(Delta)	IncI	None detected
	DBBUUG010000114	6324	non-mobilizable plasmid	IncX1	IncX	None detected
GCA_045005715	DBBUUV010000029	53588	conjugative plasmid	IncHI2A;IncHI2	IncH	None detected
	DBBUUV010000040	27368	non-mobilizable plasmid	IncFIB(pB171)	IncF	None detected
	DBBUUV010000052	9958	conjugative plasmid	IncFII(pRSB107)	IncF	None detected
GCA_045005735	DBBUUU010000057	6783	non-mobilizable plasmid	Col156;IncB/O/K/Z	Col156;IncB/O/K/Z	None detected
	DBBUUU010000067	4062	mobilizable plasmid	ColpEC648	ColpEC648	None detected
	DBBUUU010000072	2684	non-mobilizable plasmid	Col(pHAD28)	Col(pHAD28)	None detected
	DBBUUU010000074	2247	non-mobilizable plasmid	IncFIC(FII)	IncF	None detected
GCA_045005755	DBBUUW010000018	75376	non-mobilizable plasmid	IncY	IncY	None detected
	DBBUUW010000026	47280	conjugative plasmid	IncFIC(FII)	IncF	None detected
	DBBUUW010000031	28318	non-mobilizable plasmid	IncFIB(AP001918)	IncF	None detected
	DBBUUW010000036	15953	non-mobilizable plasmid	IncFIA	IncF	None detected
GCA_045005815	DBBUUX010000056	6540	mobilizable plasmid	IncFII	IncF	None detected
	DBBUUX010000069	2057	non-mobilizable plasmid	IncFIB(AP001918)	IncF	None detected
	DBBUUX010000079	1054	non-mobilizable plasmid	IncFII(29)	IncF	None detected
GCA_045006105	DBBUVM010000068	16005	non-mobilizable plasmid	IncFII(pCoo)	IncF	None detected
	DBBUVM010000081	10388	non-mobilizable plasmid	IncFII(pCoo)	IncF	None detected
	DBBUVM010000105	3806	non-mobilizable plasmid	IncFIB(AP001918)	IncF	None detected
SRR23851437	NODE 28	22077	non-mobilizable plasmid	IncFIB(AP001918);IncFII(pRSB107)	IncF	None detected
	NODE 38	12090	mobilizable plasmid	IncFII	IncF	None detected
SRR23851442	NODE 26	59106	conjugative plasmid	IncFII(pRSB107)	IncF	None detected
	NODE 28	52571	non-mobilizable plasmid	IncFIB(H89-PhagePlasmid)	IncF	CTX-M-15
	NODE 36	28219	non-mobilizable plasmid	IncFIB(pB171)	IncF	None detected
SRR23851444	NODE 21	77191	conjugative plasmid	IncFII(pRSB107)	IncF	None detected
	NODE 28	49677	non-mobilizable plasmid	IncFIB(pB171)	IncF	None detected
SRR23851449	NODE 35	16518	mobilizable plasmid	IncFII	IncF	None detected
	NODE 39	10684	non-mobilizable plasmid	IncFII(29)	IncF	TEM-1; sul2; APH(3'')-Ib; APH(6)-Id
	NODE 52	2313	non-mobilizable plasmid	IncFIB(AP001918)	IncF	None detected
