# Supplementary material for: Genomic Insight into the Mobility of Antibiotic Resistance Genes in Multidrug-Resistant Escherichia coli Isolated from Dewatered Sludge Cakes
Source: Antibiotics (Basel). 2026 Apr 1;15(4):364. doi: 10.3390/antibiotics15040364 (PMC13113784; doi:10.3390/antibiotics15040364)
Supplement: Supplementary file 1 [file antibiotics-15-00364-s001.zip › Supplementary Table S4.xlsx]

## Sheet: Integrated_Integron_Results_202
No.	Sample ID	Replicon ID	Type	Element ID	Start	End	Strand	Annotation	Model	E-value	Distance_2attC
1	DH1_JAN1_EC17	NODE_45	CALIN	NODE_45_length_2584_cov_455.494615_1	1	207	-1	protein	NA	NA	NA
	DH1_JAN1_EC17	NODE_45	CALIN	attc_001	69	138	-1	attC	attc_4	2.7e-08	NA
	DH1_JAN1_EC17	NODE_45	CALIN	NODE_45_length_2584_cov_455.494615_2	158	1147	-1	protein	NA	NA	NA
	DH1_JAN1_EC17	NODE_45	CALIN	NODE_45_length_2584_cov_455.494615_3	1151	1417	-1	protein	NA	NA	NA
	DH1_JAN1_EC17	NODE_45	CALIN	attc_002	1618	1689	-1	attC	attc_4	2.6e-07	1480
	DH1_JAN1_EC17	NODE_45	CALIN	NODE_45_length_2584_cov_455.494615_4	1684	2316	-1	protein	NA	NA	NA
2	DH1_JAN1_EC17	NODE_49	CALIN	attc_001	69	125	-1	attC	attc_4	2.5e-05	NA
	DH1_JAN1_EC17	NODE_49	CALIN	NODE_49_length_1683_cov_253.960772_1	172	960	-1	protein	NA	NA	NA
	DH1_JAN1_EC17	NODE_49	CALIN	attc_002	964	1096	-1	attC	attc_4	1.9e-08	839
	DH1_JAN1_EC17	NODE_49	CALIN	NODE_49_length_1683_cov_253.960772_2	1091	1681	-1	protein	NA	NA	NA
3	DH1_JAN2_EC13	NODE_44	CALIN	attc_001	21	80	1	attC	attc_4	6.8e-09	NA
	DH1_JAN2_EC13	NODE_44	CALIN	NODE_44_length_7193_cov_236.378302_1	281	1540	1	protein	NA	NA	NA
	DH1_JAN2_EC13	NODE_44	CALIN	attc_002	1560	1629	1	attC	attc_4	1.6e-07	1480
	DH1_JAN2_EC13	NODE_44	CALIN	NODE_44_length_7193_cov_236.378302_2	1645	2424	1	protein	NA	NA	NA
	DH1_JAN2_EC13	NODE_44	CALIN	attc_003	2426	2485	1	attC	attc_4	1.8e-10	797
	DH1_JAN2_EC13	NODE_44	CALIN	NODE_44_length_7193_cov_236.378302_3	2594	2926	1	protein	NA	NA	NA
	DH1_JAN2_EC13	NODE_44	CALIN	attc_004	2937	2996	1	attC	attc_4	8.2e-08	452
	DH1_JAN2_EC13	NODE_44	CALIN	NODE_44_length_7193_cov_236.378302_4	3173	3805	-1	protein	NA	NA	NA
	DH1_JAN2_EC13	NODE_44	CALIN	NODE_44_length_7193_cov_236.378302_5	4352	6271	-1	protein	NA	NA	NA
	DH1_JAN2_EC13	NODE_44	CALIN	attc_005	6303	6350	1	attC	attc_4	0.91	3307
4	DH1_JAN2_EC13	NODE_63	CALIN	NODE_63_length_1821_cov_263.011468_1	3	383	-1	protein	NA	NA	NA
	DH1_JAN2_EC13	NODE_63	CALIN	attc_001	399	458	-1	attC	attc_4	4e-08	NA
	DH1_JAN2_EC13	NODE_63	CALIN	attc_002	719	808	-1	attC	attc_4	1.1e-06	261
	DH1_JAN2_EC13	NODE_63	CALIN	NODE_63_length_1821_cov_263.011468_2	803	1300	-1	protein	NA	NA	NA
5	DH1_JAN2_EC13	NODE_77	CALIN	attc_001	119	178	-1	attC	attc_4	0.0005	NA
	DH1_JAN2_EC13	NODE_77	CALIN	NODE_77_length_1137_cov_234.484906_1	166	987	-1	protein	NA	NA	NA
	DH1_JAN2_EC13	NODE_77	CALIN	attc_002	1058	1117	-1	attC	attc_4	9.1e-09	880
6	DH1_JAN2_EC13	NODE_91	In0	NODE_91_length_498_cov_463.629454_1	1	498	1	intI	intersection_tyr_intI	2.5e-27	NA
7	DH1_JAN3_EC10	NODE_64	complete	NODE_64_length_10055_cov_136.420425_9	7194	7541	-1	protein	NA	NA	NA
	DH1_JAN3_EC10	NODE_64	complete	attc_001	7644	7700	-1	attC	attc_4	0.00015	NA
	DH1_JAN3_EC10	NODE_64	complete	NODE_64_length_10055_cov_136.420425_10	7747	8535	-1	protein	NA	NA	NA
	DH1_JAN3_EC10	NODE_64	complete	attc_002	8539	8671	-1	attC	attc_4	1.1e-07	839
	DH1_JAN3_EC10	NODE_64	complete	NODE_64_length_10055_cov_136.420425_11	8666	9139	-1	protein	NA	NA	NA
	DH1_JAN3_EC10	NODE_64	complete	NODE_64_length_10055_cov_136.420425_12	9297	9995	1	intI	intersection_tyr_intI	7.2e-11	NA
8	DH2_JAN2_EC21	NODE_34	complete	NODE_34_length_6881_cov_246.329512_1	560	1573	-1	intI	intersection_tyr_intI	6.4e-26	NA
	DH2_JAN2_EC21	NODE_34	complete	NODE_34_length_6881_cov_246.329512_2	1720	2202	1	protein	NA	NA	NA
	DH2_JAN2_EC21	NODE_34	complete	attc_001	2197	2282	1	attC	attc_4	0.0051	NA
	DH2_JAN2_EC21	NODE_34	complete	NODE_34_length_6881_cov_246.329512_3	2423	2689	1	protein	NA	NA	NA
9	DH2_JAN2_EC21	NODE_42	CALIN	NODE_42_length_2338_cov_241.972136_1	3	518	-1	protein	NA	NA	NA
	DH2_JAN2_EC21	NODE_42	CALIN	attc_001	547	636	-1	attC	attc_4	4.3e-07	NA
	DH2_JAN2_EC21	NODE_42	CALIN	NODE_42_length_2338_cov_241.972136_2	656	1486	-1	protein	NA	NA	NA
	DH2_JAN2_EC21	NODE_42	CALIN	attc_002	1551	1622	-1	attC	attc_4	2.3e-07	915
	DH2_JAN2_EC21	NODE_42	CALIN	NODE_42_length_2338_cov_241.972136_3	1617	2135	-1	protein	NA	NA	NA
10	DH2_JAN2_EC37	NODE_37	complete	NODE_37_length_4181_cov_334.622563_2	997	1344	-1	protein	NA	NA	NA
	DH2_JAN2_EC37	NODE_37	complete	attc_001	1447	1503	-1	attC	attc_4	6.2e-05	NA
	DH2_JAN2_EC37	NODE_37	complete	NODE_37_length_4181_cov_334.622563_3	1550	2338	-1	protein	NA	NA	NA
	DH2_JAN2_EC37	NODE_37	complete	attc_002	2342	2474	-1	attC	attc_4	4.8e-08	839
	DH2_JAN2_EC37	NODE_37	complete	NODE_37_length_4181_cov_334.622563_4	2469	3068	-1	protein	NA	NA	NA
	DH2_JAN2_EC37	NODE_37	complete	NODE_37_length_4181_cov_334.622563_5	3100	4179	1	intI	intersection_tyr_intI	5e-26	NA
11	GCA_025750815	JAOWSQ010000056.1	CALIN	JAOWSQ010000056.1_1	2	640	1	protein	NA	NA	NA
	GCA_025750815	JAOWSQ010000056.1	CALIN	attc_001	635	706	1	attC	attc_4	9.5e-07	NA
	GCA_025750815	JAOWSQ010000056.1	CALIN	JAOWSQ010000056.1_2	907	1173	1	protein	NA	NA	NA
	GCA_025750815	JAOWSQ010000056.1	CALIN	JAOWSQ010000056.1_3	1186	2166	1	protein	NA	NA	NA
	GCA_025750815	JAOWSQ010000056.1	CALIN	attc_002	2186	2255	1	attC	attc_4	9.7e-08	1480
	GCA_025750815	JAOWSQ010000056.1	CALIN	JAOWSQ010000056.1_4	2358	2705	1	protein	NA	NA	NA
12	GCA_025750815	JAOWSQ010000074.1	In0	JAOWSQ010000074.1_1	204	1217	-1	intI	intersection_tyr_intI	1.8e-26	NA
13	GCA_025751095	JAOWRQ010000132.1	CALIN	JAOWRQ010000132.1_3	950	1417	-1	protein	NA	NA	NA
	GCA_025751095	JAOWRQ010000132.1	CALIN	attc_001	1450	1497	-1	attC	attc_4	0.16	NA
	GCA_025751095	JAOWRQ010000132.1	CALIN	JAOWRQ010000132.1_4	1796	2107	1	protein	NA	NA	NA
	GCA_025751095	JAOWRQ010000132.1	CALIN	attc_002	2080	2153	-1	attC	attc_4	0.21	583
	GCA_025751095	JAOWRQ010000132.1	CALIN	JAOWRQ010000132.1_5	2140	2769	1	protein	NA	NA	NA
14	GCA_025751255	JAOWRU010000021.1	complete	attc_001	39	125	-1	attC	attc_4	0.012	NA
	GCA_025751255	JAOWRU010000021.1	complete	JAOWRU010000021.1_1	120	593	-1	protein	NA	NA	NA
	GCA_025751255	JAOWRU010000021.1	complete	JAOWRU010000021.1_2	749	1762	1	intI	intersection_tyr_intI	4.9e-25	NA
15	GCA_025751375	JAOWSD010000083.1	CALIN	JAOWSD010000083.1_22	17145	17849	-1	protein	NA	NA	NA
	GCA_025751375	JAOWSD010000083.1	CALIN	attc_001	17693	17744	1	attC	attc_4	0.67	NA
	GCA_025751375	JAOWSD010000083.1	CALIN	JAOWSD010000083.1_23	17933	18055	-1	protein	NA	NA	NA
	GCA_025751375	JAOWSD010000083.1	CALIN	JAOWSD010000083.1_24	18219	18776	1	protein	NA	NA	NA
	GCA_025751375	JAOWSD010000083.1	CALIN	JAOWSD010000083.1_25	18959	19819	1	protein	NA	NA	NA
	GCA_025751375	JAOWSD010000083.1	CALIN	JAOWSD010000083.1_26	19988	21130	1	protein	NA	NA	NA
	GCA_025751375	JAOWSD010000083.1	CALIN	attc_002	21150	21219	1	attC	attc_4	1e-06	3406
	GCA_025751375	JAOWSD010000083.1	CALIN	JAOWSD010000083.1_27	21235	22014	1	protein	NA	NA	NA
	GCA_025751375	JAOWSD010000083.1	CALIN	attc_003	22016	22075	1	attC	attc_4	1.1e-09	797
	GCA_025751375	JAOWSD010000083.1	CALIN	JAOWSD010000083.1_28	22184	22516	1	protein	NA	NA	NA
	GCA_025751375	JAOWSD010000083.1	CALIN	attc_004	22527	22586	1	attC	attc_4	5.1e-07	452
16	GCA_025754075	JAOWSS010000090.1	CALIN	JAOWSS010000090.1_1	194	1735	1	protein	NA	NA	NA
	GCA_025754075	JAOWSS010000090.1	CALIN	attc_001	877	983	1	attC	attc_4	0.027	NA
	GCA_025754075	JAOWSS010000090.1	CALIN	attc_002	1648	1690	1	attC	attc_4	0.3	665
	GCA_025754075	JAOWSS010000090.1	CALIN	JAOWSS010000090.1_2	1750	2496	1	protein	NA	NA	NA
17	GCA_045004655	DBBUSX010000230.1	complete	DBBUSX010000230.1_1	24	722	-1	intI	intersection_tyr_intI	1.8e-11	NA
	GCA_045004655	DBBUSX010000230.1	complete	DBBUSX010000230.1_2	754	1353	1	protein	NA	NA	NA
	GCA_045004655	DBBUSX010000230.1	complete	attc_001	1348	1480	1	attC	attc_4	4.3e-08	NA
	GCA_045004655	DBBUSX010000230.1	complete	DBBUSX010000230.1_3	1484	1831	1	protein	NA	NA	NA
18	GCA_045004695	DBBUSY010000120.1	complete	DBBUSY010000120.1_1	24	722	-1	intI	intersection_tyr_intI	1.8e-11	NA
	GCA_045004695	DBBUSY010000120.1	complete	DBBUSY010000120.1_2	754	1353	1	protein	NA	NA	NA
	GCA_045004695	DBBUSY010000120.1	complete	attc_001	1348	1480	1	attC	attc_4	4.3e-08	NA
	GCA_045004695	DBBUSY010000120.1	complete	DBBUSY010000120.1_3	1484	1831	1	protein	NA	NA	NA
19	GCA_045004815	DBBUTF010000088.1	CALIN	DBBUTF010000088.1_2	43	339	-1	protein	NA	NA	NA
	GCA_045004815	DBBUTF010000088.1	CALIN	attc_001	372	419	-1	attC	attc_4	0.34	NA
	GCA_045004815	DBBUTF010000088.1	CALIN	DBBUTF010000088.1_3	718	1029	1	protein	NA	NA	NA
	GCA_045004815	DBBUTF010000088.1	CALIN	attc_002	1002	1075	-1	attC	attc_4	0.44	583
	GCA_045004815	DBBUTF010000088.1	CALIN	DBBUTF010000088.1_4	1062	1691	1	protein	NA	NA	NA
20	GCA_045005105	DBBUTQ010000084.1	In0	DBBUTQ010000084.1_2	634	1647	1	intI	intersection_tyr_intI	1.8e-26	NA
21	GCA_045005105	DBBUTQ010000153.1	In0	DBBUTQ010000153.1_1	436	1449	-1	intI	intersection_tyr_intI	2.7e-26	NA
22	GCA_045005205	DBBUTX010000161.1	CALIN	DBBUTX010000161.1_1	3	989	-1	protein	NA	NA	NA
	GCA_045005205	DBBUTX010000161.1	CALIN	attc_001	200	306	-1	attC	attc_4	0.014	NA
	GCA_045005205	DBBUTX010000161.1	CALIN	attc_002	1067	1109	-1	attC	attc_4	0.064	761
23	GCA_045005395	DBBUUC010000123.1	CALIN	DBBUUC010000123.1_2	188	655	-1	protein	NA	NA	NA
	GCA_045005395	DBBUUC010000123.1	CALIN	attc_001	688	735	-1	attC	attc_4	0.25	NA
	GCA_045005395	DBBUUC010000123.1	CALIN	DBBUUC010000123.1_3	1034	1345	1	protein	NA	NA	NA
	GCA_045005395	DBBUUC010000123.1	CALIN	attc_002	1318	1391	-1	attC	attc_4	0.33	583
	GCA_045005395	DBBUUC010000123.1	CALIN	DBBUUC010000123.1_4	1378	2007	1	protein	NA	NA	NA
24	GCA_045005395	DBBUUC010000126.1	CALIN	DBBUUC010000126.1_4	1835	3376	-1	protein	NA	NA	NA
	GCA_045005395	DBBUUC010000126.1	CALIN	attc_001	2587	2693	-1	attC	attc_4	0.11	NA
	GCA_045005395	DBBUUC010000126.1	CALIN	attc_002	3454	3496	-1	attC	attc_4	0.52	761
	GCA_045005395	DBBUUC010000126.1	CALIN	DBBUUC010000126.1_5	3517	3714	-1	protein	NA	NA	NA
25	GCA_045005475	DBBUUG010000126.1	CALIN	DBBUUG010000126.1_1	2	190	1	protein	NA	NA	NA
	GCA_045005475	DBBUUG010000126.1	CALIN	attc_001	192	251	1	attC	attc_4	1.2e-10	NA
	GCA_045005475	DBBUUG010000126.1	CALIN	DBBUUG010000126.1_2	360	692	1	protein	NA	NA	NA
	GCA_045005475	DBBUUG010000126.1	CALIN	attc_002	703	762	1	attC	attc_4	5.3e-08	452
	GCA_045005475	DBBUUG010000126.1	CALIN	DBBUUG010000126.1_3	939	1514	-1	protein	NA	NA	NA
26	GCA_045005475	DBBUUG010000134.1	CALIN	attc_001	1537	1596	-1	attC	attc_4	3.3e-09	NA
	GCA_045005475	DBBUUG010000134.1	CALIN	DBBUUG010000134.1_3	1598	2377	-1	protein	NA	NA	NA
	GCA_045005475	DBBUUG010000134.1	CALIN	attc_002	2393	2452	-1	attC	attc_4	7.8e-08	797
	GCA_045005475	DBBUUG010000134.1	CALIN	attc_003	2713	2802	-1	attC	attc_4	2.2e-06	261
	GCA_045005475	DBBUUG010000134.1	CALIN	DBBUUG010000134.1_4	2797	3294	-1	protein	NA	NA	NA
27	GCA_045005475	DBBUUG010000162.1	In0	DBBUUG010000162.1_2	524	1420	-1	intI	intersection_tyr_intI	1.5e-26	NA
28	GCA_045005475	DBBUUG010000253.1	CALIN	DBBUUG010000253.1_1	46	543	1	protein	NA	NA	NA
	GCA_045005475	DBBUUG010000253.1	CALIN	attc_001	538	627	1	attC	attc_4	2.1e-06	NA
	GCA_045005475	DBBUUG010000253.1	CALIN	attc_002	888	947	1	attC	attc_4	7.5e-08	261
	GCA_045005475	DBBUUG010000253.1	CALIN	DBBUUG010000253.1_2	963	1742	1	protein	NA	NA	NA
	GCA_045005475	DBBUUG010000253.1	CALIN	attc_003	1744	1803	1	attC	attc_4	3.2e-09	797
	GCA_045005475	DBBUUG010000253.1	CALIN	DBBUUG010000253.1_3	2004	3263	1	protein	NA	NA	NA
	GCA_045005475	DBBUUG010000253.1	CALIN	DBBUUG010000253.1_4	3214	3378	1	protein	NA	NA	NA
	GCA_045005475	DBBUUG010000253.1	CALIN	attc_004	3283	3352	1	attC	attc_4	7.6e-08	1480
29	GCA_045005715	DBBUUV010000054.1	complete	DBBUUV010000054.1_4	1704	2717	-1	intI	intersection_tyr_intI	1.1e-25	NA
	GCA_045005715	DBBUUV010000054.1	complete	DBBUUV010000054.1_5	2880	3461	1	protein	NA	NA	NA
	GCA_045005715	DBBUUV010000054.1	complete	DBBUUV010000054.1_6	3458	3583	1	protein	NA	NA	NA
	GCA_045005715	DBBUUV010000054.1	complete	attc_001	3528	3597	1	attC	attc_4	8.2e-09	NA
	GCA_045005715	DBBUUV010000054.1	complete	DBBUUV010000054.1_7	3667	3894	1	protein	NA	NA	NA
30	GCA_045005735	DBBUUU010000045.1	complete	DBBUUU010000045.1_2	556	1569	-1	intI	intersection_tyr_intI	1.8e-25	NA
	GCA_045005735	DBBUUU010000045.1	complete	DBBUUU010000045.1_3	1652	2200	1	protein	NA	NA	NA
	GCA_045005735	DBBUUU010000045.1	complete	attc_001	2195	2327	1	attC	attc_4	2e-07	NA
	GCA_045005735	DBBUUU010000045.1	complete	DBBUUU010000045.1_4	2331	3119	1	protein	NA	NA	NA
	GCA_045005735	DBBUUU010000045.1	complete	attc_002	3166	3222	1	attC	attc_4	0.00025	839
	GCA_045005735	DBBUUU010000045.1	complete	DBBUUU010000045.1_5	3325	3672	1	protein	NA	NA	NA
31	GCA_045005735	DBBUUU010000106.1	complete	DBBUUU010000106.1_12	9606	9953	-1	protein	NA	NA	NA
	GCA_045005735	DBBUUU010000106.1	complete	attc_001	10056	10112	-1	attC	attc_4	0.0002	NA
	GCA_045005735	DBBUUU010000106.1	complete	DBBUUU010000106.1_13	10159	10947	-1	protein	NA	NA	NA
	GCA_045005735	DBBUUU010000106.1	complete	attc_002	10951	11083	-1	attC	attc_4	1.5e-07	839
	GCA_045005735	DBBUUU010000106.1	complete	DBBUUU010000106.1_14	11078	11677	-1	protein	NA	NA	NA
	GCA_045005735	DBBUUU010000106.1	complete	DBBUUU010000106.1_15	11709	12722	1	intI	intersection_tyr_intI	1.5e-25	NA
32	GCA_045005755	DBBUUW010000035.1	complete	DBBUUW010000035.1_5	4999	6012	-1	intI	intersection_tyr_intI	1.6e-25	NA
	GCA_045005755	DBBUUW010000035.1	complete	DBBUUW010000035.1_6	6157	6654	1	protein	NA	NA	NA
	GCA_045005755	DBBUUW010000035.1	complete	attc_001	6649	6738	1	attC	attc_4	9.9e-06	NA
	GCA_045005755	DBBUUW010000035.1	complete	attc_002	6999	7058	1	attC	attc_4	3.6e-07	261
	GCA_045005755	DBBUUW010000035.1	complete	DBBUUW010000035.1_7	7074	7853	1	protein	NA	NA	NA
	GCA_045005755	DBBUUW010000035.1	complete	attc_003	7855	7914	1	attC	attc_4	1.5e-08	797
	GCA_045005755	DBBUUW010000035.1	complete	DBBUUW010000035.1_8	8115	9374	1	protein	NA	NA	NA
	GCA_045005755	DBBUUW010000035.1	complete	attc_004	9394	9463	1	attC	attc_4	3.7e-07	1480
	GCA_045005755	DBBUUW010000035.1	complete	DBBUUW010000035.1_9	9479	10258	1	protein	NA	NA	NA
	GCA_045005755	DBBUUW010000035.1	complete	attc_005	10260	10319	1	attC	attc_4	4.1e-10	797
	GCA_045005755	DBBUUW010000035.1	complete	DBBUUW010000035.1_10	10428	10760	1	protein	NA	NA	NA
	GCA_045005755	DBBUUW010000035.1	complete	attc_006	10771	10830	1	attC	attc_4	1.8e-07	452
	GCA_045005755	DBBUUW010000035.1	complete	DBBUUW010000035.1_11	11007	11582	-1	protein	NA	NA	NA
33	GCA_045005755	DBBUUW010000085.1	CALIN	DBBUUW010000085.1_1	3	194	1	protein	NA	NA	NA
	GCA_045005755	DBBUUW010000085.1	CALIN	attc_001	196	255	1	attC	attc_4	2.3e-09	NA
	GCA_045005755	DBBUUW010000085.1	CALIN	DBBUUW010000085.1_2	456	1715	1	protein	NA	NA	NA
	GCA_045005755	DBBUUW010000085.1	CALIN	attc_002	1735	1804	1	attC	attc_4	5.4e-08	1480
	GCA_045005755	DBBUUW010000085.1	CALIN	DBBUUW010000085.1_3	1808	2386	1	protein	NA	NA	NA
34	GCA_045005755	DBBUUW010000086.1	CALIN	DBBUUW010000086.1_1	3	194	1	protein	NA	NA	NA
	GCA_045005755	DBBUUW010000086.1	CALIN	attc_001	196	255	1	attC	attc_4	2.3e-09	NA
	GCA_045005755	DBBUUW010000086.1	CALIN	DBBUUW010000086.1_2	456	1715	1	protein	NA	NA	NA
	GCA_045005755	DBBUUW010000086.1	CALIN	attc_002	1735	1804	1	attC	attc_4	5.4e-08	1480
	GCA_045005755	DBBUUW010000086.1	CALIN	DBBUUW010000086.1_3	1808	2386	1	protein	NA	NA	NA
35	GCA_045005755	DBBUUW010000087.1	CALIN	DBBUUW010000087.1_1	1	1128	1	protein	NA	NA	NA
	GCA_045005755	DBBUUW010000087.1	CALIN	attc_001	1148	1217	1	attC	attc_4	5e-08	NA
	GCA_045005755	DBBUUW010000087.1	CALIN	DBBUUW010000087.1_2	1221	2012	1	protein	NA	NA	NA
	GCA_045005755	DBBUUW010000087.1	CALIN	attc_002	2014	2073	1	attC	attc_4	5.6e-11	797
36	GCA_045005755	DBBUUW010000093.1	CALIN	DBBUUW010000093.1_1	3	170	1	protein	NA	NA	NA
	GCA_045005755	DBBUUW010000093.1	CALIN	attc_001	172	231	1	attC	attc_4	2.2e-11	NA
	GCA_045005755	DBBUUW010000093.1	CALIN	DBBUUW010000093.1_2	340	672	1	protein	NA	NA	NA
	GCA_045005755	DBBUUW010000093.1	CALIN	attc_002	683	742	1	attC	attc_4	1e-08	452
37	GCA_045006105	DBBUVM010000068.1	CALIN	DBBUVM010000068.1_1	2	1363	-1	protein	NA	NA	NA
	GCA_045006105	DBBUVM010000068.1	CALIN	attc_001	574	680	-1	attC	attc_4	0.16	NA
	GCA_045006105	DBBUVM010000068.1	CALIN	attc_002	1441	1483	-1	attC	attc_4	0.72	761
	GCA_045006105	DBBUVM010000068.1	CALIN	DBBUVM010000068.1_2	1887	2147	1	protein	NA	NA	NA
	GCA_045006105	DBBUVM010000068.1	CALIN	attc_003	2077	2139	-1	attC	attc_4	0.33	594
38	GCA_045006105	DBBUVM010000104.1	complete	DBBUVM010000104.1_2	229	576	-1	protein	NA	NA	NA
	GCA_045006105	DBBUVM010000104.1	complete	attc_001	679	738	-1	attC	attc_4	9.8e-11	NA
	GCA_045006105	DBBUVM010000104.1	complete	DBBUVM010000104.1_3	740	1531	-1	protein	NA	NA	NA
	GCA_045006105	DBBUVM010000104.1	complete	attc_002	1535	1629	-1	attC	attc_4	3.1e-05	797
	GCA_045006105	DBBUVM010000104.1	complete	DBBUVM010000104.1_4	1624	2097	-1	protein	NA	NA	NA
	GCA_045006105	DBBUVM010000104.1	complete	DBBUVM010000104.1_5	2254	3267	1	intI	intersection_tyr_intI	5.5e-26	NA
39	GCA_045006105	DBBUVM010000177.1	complete	DBBUVM010000177.1_2	673	1686	-1	intI	intersection_tyr_intI	5.5e-26	NA
	GCA_045006105	DBBUVM010000177.1	complete	DBBUVM010000177.1_3	1843	2316	1	protein	NA	NA	NA
	GCA_045006105	DBBUVM010000177.1	complete	attc_001	2311	2405	1	attC	attc_4	3.2e-05	NA
	GCA_045006105	DBBUVM010000177.1	complete	DBBUVM010000177.1_4	2409	3200	1	protein	NA	NA	NA
	GCA_045006105	DBBUVM010000177.1	complete	attc_002	3202	3261	1	attC	attc_4	1e-10	797
	GCA_045006105	DBBUVM010000177.1	complete	DBBUVM010000177.1_5	3364	3711	1	protein	NA	NA	NA
40	SRR23851437	NODE_55	complete	NODE_55_length_2027_cov_46.485263_2	111	809	-1	intI	intersection_tyr_intI	3e-11	NA
	SRR23851437	NODE_55	complete	NODE_55_length_2027_cov_46.485263_3	841	1440	1	protein	NA	NA	NA
	SRR23851437	NODE_55	complete	attc_001	1435	1567	1	attC	attc_4	4.7e-08	NA
	SRR23851437	NODE_55	complete	NODE_55_length_2027_cov_46.485263_4	1571	1918	1	protein	NA	NA	NA
41	SRR23851442	NODE_10	CALIN	NODE_10_length_171047_cov_50.975310_36	39285	39761	-1	protein	NA	NA	NA
	SRR23851442	NODE_10	CALIN	attc_001	39776	39835	-1	attC	attc_4	1.3e-07	NA
	SRR23851442	NODE_10	CALIN	NODE_10_length_171047_cov_50.975310_37	39837	40625	-1	protein	NA	NA	NA
	SRR23851442	NODE_10	CALIN	attc_002	40629	40688	-1	attC	attc_4	7.2e-07	794
	SRR23851442	NODE_10	CALIN	NODE_10_length_171047_cov_50.975310_38	40683	41207	-1	protein	NA	NA	NA
	SRR23851442	NODE_10	CALIN	attc_003	41213	41307	-1	attC	attc_4	0.0063	525
	SRR23851442	NODE_10	CALIN	NODE_10_length_171047_cov_50.975310_39	41302	41775	-1	protein	NA	NA	NA
42	SRR23851444	NODE_7	CALIN	NODE_7_length_221910_cov_47.702385_37	39286	39783	-1	protein	NA	NA	NA
	SRR23851444	NODE_7	CALIN	attc_001	39798	39857	-1	attC	attc_4	1.7e-07	NA
	SRR23851444	NODE_7	CALIN	NODE_7_length_221910_cov_47.702385_38	39859	40647	-1	protein	NA	NA	NA
	SRR23851444	NODE_7	CALIN	attc_002	40651	40710	-1	attC	attc_4	9.4e-07	794
	SRR23851444	NODE_7	CALIN	NODE_7_length_221910_cov_47.702385_39	40705	41229	-1	protein	NA	NA	NA
	SRR23851444	NODE_7	CALIN	attc_003	41235	41329	-1	attC	attc_4	0.0082	525
	SRR23851444	NODE_7	CALIN	NODE_7_length_221910_cov_47.702385_40	41324	41797	-1	protein	NA	NA	NA
