# Supplementary material for: Genomic Insight into the Mobility of Antibiotic Resistance Genes in Multidrug-Resistant Escherichia coli Isolated from Dewatered Sludge Cakes
Source: Antibiotics (Basel). 2026 Apr 1;15(4):364. doi: 10.3390/antibiotics15040364 (PMC13113784; doi:10.3390/antibiotics15040364)
Supplement: Supplementary file 1 [file antibiotics-15-00364-s001.zip › Supplementary Table S5.xlsx]

## Sheet: 항생제 CLSI 근거 약어, 농도, 기준
No	Antibiotics	Abbreviations	Potency (μg)	Susceptible (≥)	Intermediate	Resistance (≤)
1	Ampicillin	AMP	10	17	14-16	13
2	Cefotaxime	CTX	30	26	23-25	22
3	Ceftazidime	CAZ	30	21	18-20	17
4	Chloramphenicol	CHL	30	18	13-17	12
5	Ciprofloxacin	CIP	5	26	22-25	21
6	Fosfomycin	FOS	200	16	13-15	12
7	Gentamicin	GEN	10	15	13-14	12
8	Nitrofurantoin	NIT	300	17	15-16	14
9	Tetracycline	TCY	30	15	12-14	11
